# Supplementary material for: Barriers and facilitators to physical activity for young adult women: a systematic review and thematic synthesis of qualitative literature
Source: Int J Behav Nutr Phys Act. 2023 Feb 27;20:23. doi: 10.1186/s12966-023-01411-7 (PMC9972741; doi:10.1186/s12966-023-01411-7)
Supplement: Supplementary file 2 — Additional file 2. [file 12966_2023_1411_MOESM2_ESM.xlsx]

## Sheet: Sheet2
Additional file 2 Critical appraisals by the CASP
	1.Was there a clear statement of the aims of the research?	2.Is a qualitative methodology appropriate?	3.Was the research design appropriate to address the aims of the research?	4.Was the recruitment strategy appropriate to the aims of the research?	5.Was the data collected in a way that addressed the research issue?	6.Has the relationship between researcher and participants been adequately considered?	7.Have ethical issues been taken into consideration?	8.Was the data analysis sufficiently rigorous?	9. Is there a clear statement of findings?	10.How valuable is the research?
Nakamura 2002	✓	✓	✓	✓	✓	✓	✓	✓	✓	✓
Kealy et al. 2006	✓	✓	✓	✓	✓	—	✓	✕	✓	✓
D'alonzo et al. 2008	✓	✓	✓	✓	✓	✓	✓	✓	✓	✓
Berger et al. 2009)	✓	✓	✓	✓	✓	✓	✓	—	✓	✓
Sabiston et al. 2009	✓	✓	✓	✓	✓	—	✓	✓	✓	✓
Jiwani et al. 2010	✓	✓	✓	✓	✓	✓	—	✓	✓	✓
O'Dougherty et al. 2010	✓	✓	✓	✓	✓	—	✓	✓	✓	✓
Caperchione et al. 2011	✓	✓	✓	✓	✓	✓	✓	✓	✓	✓
McGannon et al. 2013	✓	✓	✓	✓	✓	✓	✓	✓	✓	✓
Persson et al. 2014	✓	✓	✓	✓	✓	✓	✓	✓	✓	✓
Siefken et al. 2014	✓	✓	✓	✓	✓	—	✓	✓	✓	✓
Walseth et sl. 2014	✓	✓	✓	✓	✓	✓	✓	✓	✓	✓
Alvarado et al. 2015	✓	✓	✓	✓	✓	—	✓	✓	✓	✓
Dave et al. 2015	✓	✓	✓	✓	✓	✓	—	✓	✓	✓
Huebschmann et al. 2016	✓	✓	✓	✓	✓	—	✓	✓	✓	✓
Miles et al. 2016	✓	✓	✓	✓	✓	✓	—	✓	✓	✓
Zimmermann et al. 2016	✓	✓	✓	✓	✓	✓	—	✓	✓	✓
Sand et al. 2017	✓	✓	✓	✓	✓	—	✓	✓	✓	✓
Crino et al. 2018	✓	✓	✓	✓	✓	—	✓	—	✓	✓
Ware et al. 2019	✓	✓	✓	✓	✓	✓	✓	✓	✓	✓
Almaqhawi 2021	✓	✓	✓	✓	✓	✓	✓	✓	✓	✓
Bhatnagar et al. 2021	✓	✓	✓	✓	✓	✓	—	✓	✓	✓
Lansburgh et al. 2022	✓	✓	✓	✓	✓	—	✓	✓	✓	✓
✓, present in study; — unclear in the study; ✕, absent from the study. CASP, critical appraisal skills programme.
