# Supplementary material for: Barriers and facilitators to physical activity for young adult women: a systematic review and thematic synthesis of qualitative literature
Source: Int J Behav Nutr Phys Act. 2023 Feb 27;20:23. doi: 10.1186/s12966-023-01411-7 (PMC9972741; doi:10.1186/s12966-023-01411-7)
Supplement: Supplementary file 3 — Additional file 3. [file 12966_2023_1411_MOESM3_ESM.xlsx]

## Sheet: 1
Appendix 2 Characteristics of the included qualitative studies
ID	Author, Year	Country	Sample/Age	Ethic/Region	Data collection	Design/Analysis
1	Nakamura 2002	Canada	N=12 M=19.3years	Muslim	Semi-interviews	Thematic analysis
2	Kealy et al. 2006	Canada	N= 16 18 - 44 years	—	Focus groups	Content analysis
3	D'alonzo et al. 2008	United States	N=26 19 - 31years	Black & Hispanic	Focus groups	Content analysis
4	Berger et al. 2009)	United Arab Emirates	N=20 18 - 27 years	Emirati	Focus groups Individual Interviews	Content analysis
5	Sabiston et al. 2009	Canada	N= 8 27 - 30s years	White	Semistructured interviews	Idiographic profile analysis
6	Jiwani et al. 2010	Canada	N= 10 20 - 26 years	Shia Muslim	Informal conversations	Thematic analysis Discourse analysis
7	O'Dougherty et al. 2010	United States	N=39 18 - 30 years	Mixed	Focus groups Individual Interviews	Content analysis
8	Caperchione et al. 2011	Australia	N=110 18 - 87 years	Mixed	Focus groups	Thematic analysis
9	McGannon et al. 2013	Canada	N=1 30 years	—	In-depth(longitudinal) semi-structured interview	Discourse analysis
10	Persson et al. 2014	Sweden	N= 26 18 - 67 years	Somali	Focus groups	Content analysis
11	Siefken et al. 2014	New Zealand	N=37 M=36 years	Urban Pacific Islander	Focus groups	Thematic analysis
12	Walseth et sl. 2014	Norway	N=8 17 - 24 years	Muslim	Semistructured interviews	Grounded Theory
13	Alvarado et al. 2015	Barbados	N=17 27 - 34 years	Afro-Caribbean	Semistructured interviews	Grounded theory
14	Dave et al. 2015	United States	N=42 18 - 71 years	South Asian	Focus groups	Thematic analysis
15	Huebschmann et al. 2016	United States	N=51 19 - 73 years	African American	Focus groups Survey	Grounded theory
16	Miles et al. 2016	United Kingdom	N=34 18 - 30s years	Muslim	Semistructured interviews Questionnaire	Content analysis
17	Zimmermann et al. 2016	United States	N=110 18 - 70s years	African American White	Focus groups	Thematic analysis
18	Sand et al. 2017	Norway	N=12 18 - 19 years	—	Semi-structured interviews	Thematic analysis
19	Crino et al. 2018	Australia	N=27 18 - 35 years	—	Focus groups	Content analysis
20	Ware et al. 2019	South Africa	N=29 18 - 24 years	—	Focus groups	Grounded theory
21	Almaqhawi 2021	United Kingdom	N=12 27 - 42 years	Saudi Arabian	Semistructured interviews Questionnaire	Thematic analysis
22	Bhatnagar et al. 2021	United Kingdom	N=28 20 - 69 years	South Asian	Semi-structured interviews	Grounded theory
23	Lansburgh et al. 2022	Spain	N=11 18 - 70 years	Pakistani	Semi-structured interviews	Content analysis

## Sheet: 2
Additional file 3 Characteristics of the included qualitative studies
ID	Author, Year	Country	Sample/Age	Sampling methods	Ethic/Region	Data collection	Design/Analysis
1	Nakamura 2002	Canada	N=12 M=19.3years	Volunteer and snowball sampling From university or organizations	Muslim	Semi-interviews	Thematic analysis
2	Kealy et al. 2006	Canada	N= 16 18 - 44 years	Volunteer sampling From community	—	Focus groups	Content analysis
3	D'alonzo et al. 2008	United States	N=26 19 - 31years	Purposive sampling From university	Black & Hispanic	Focus groups	Content analysis
4	Berger et al. 2009)	United Arab Emirates	N=20 18 - 27 years	Purposive sampling From university	Emirati	Focus groups Individual Interviews	Content analysis
5	Sabiston et al. 2009	Canada	N= 8 27 - 30s years	Purposive and consecutive sampling From university and community	White	Semistructured interviews	Idiographic profile analysis
6	Jiwani et al. 2010	Canada	N= 10 20 - 26 years	Snowball sampling From community	Shia Muslim	Informal conversations	Thematic analysis Discourse analysis
7	O'Dougherty et al. 2010	United States	N=39 18 - 30 years	Consecutive sampling From university and city	Mixed	Focus groups Individual Interviews	Content analysis
8	Caperchione et al. 2011	Australia	N=110 18 - 87 years	Consecutive and volunteer sampling From communities	Mixed	Focus groups	Thematic analysis
9	McGannon et al. 2013	Canada	N=1 30 years	A single-case study, volunteering From school	—	In-depth(longitudinal) semi-structured interview	Discourse analysis
10	Persson et al. 2014	Sweden	N= 26 18 - 67 years	Volunteer sampling From cities	Somali	Focus groups	Content analysis
11	Siefken et al. 2014	New Zealand	N=37 M=36 years	Purposive sampling From Ministries	Urban Pacific Islander	Focus groups	Thematic analysis
12	Walseth et sl. 2014	Norway	N=8 17 - 24 years	Purposive sampling From schools	Muslim	Semistructured interviews	Grounded Theory
13	Alvarado et al. 2015	Barbados	N=17 27 - 34 years	Purposive sampling From university	Afro-Caribbean	Semistructured interviews	Grounded theory
14	Dave et al. 2015	United States	N=42 18 - 71 years	Volunteer and snowball sampling From community	South Asian	Focus groups	Thematic analysis
15	Huebschmann et al. 2016	United States	N=51 19 - 73 years	Volunteer sampling From community	African American	Focus groups Survey	Grounded theory
16	Miles et al. 2016	United Kingdom	N=34 18 - 30s years	Purposive and volunteer sampling From university	Muslim	Semistructured interviews Questionnaire	Content analysis
17	Zimmermann et al. 2016	United States	N=110 18 - 70s years	Volunteer sampling From communities	African American White	Focus groups	Thematic analysis
18	Sand et al. 2017	Norway	N=12 18 - 19 years	Consecutive and purposive sampling From university	—	Semi-structured interviews	Thematic analysis
19	Crino et al. 2018	Australia	N=27 18 - 35 years	Purposive sampling From university	—	Focus groups	Content analysis
20	Ware et al. 2019	South Africa	N=29 18 - 24 years	Snowball sampling From township	—	Focus groups	Grounded theory
21	Almaqhawi 2021	United Kingdom	N=12 27 - 42 years	Purposive sampling From cities	Saudi Arabian	Semistructured interviews Questionnaire	Thematic analysis
22	Bhatnagar et al. 2021	United Kingdom	N=28 20 - 69 years	Purposive and snowball sampling From multiple places	South Asian	Semi-structured interviews	Grounded theory
23	Lansburgh et al. 2022	Spain	N=11 18 - 70 years	Purposive snowball sampling From communities	Pakistani	Semi-structured interviews	Content analysis

## Sheet: 3
Table 2 Characteristics of the included studies
Year	Country	Paper	Aim	Sample	Sampling methods	Ethic/Region	Data collection	Design/Analysis
Nakamura 2002	Canada	Journal Article	Identify obstacles that Muslim women face in "Western" sports and physical education systems	N=12 M=19.3years	Volunteer and snowball sampling, from university or community-based organizations.	Muslim	Semi-interviews	Thematic analysis
Paluck et al. 2006	Canada	Journal Article	Describe the types of health-promoting activities, explore perceived barriers and facilitators to staying healthy in rural communities, examine how these factors may differ for women throughout their adult life.	N= 16 18 - 44 years	Volunteer sampling, from community	—	Focus groups	Content analysis
D’alonzo et al. 2008	United States	Journal Article	To examine the cultural knowledge that informs exercise behaviors.	N=26 19 - 31years	Purposive sampling, from university	Black & Hispanic	Focus groups	Directed content analysis, driven by social aognitive theory (SCT)
Berger et al. 2009	United Arab Emirates	Journal Article	Identify social and cultural barriers preventing them from engaging in PA	N=20 18 - 27 years	Purposive sampling, from university	Emirati	Focus groups Individual Interviews	Content analysis
Sabiston et al. 2009	Canada	Journal Article	Identify and explore the experiences of PA motivation and change	N= 8 27 - 30s years	Purposive sampling, consecutive sampling From university and community	White	Semistructured interviews	Interpretative phenomenological approach (IPA), idiographic profile analysis
Jiwani et al. 2010	Canada	Journal Article	To explore young Shia Muslim women’s discursive constructions of PA in relation to Islam and the Hijab.	N= 10 20 - 26 years	Snowball sampling, from community	Shia Muslim	Informal conversations	Thematic analysis, discourse analysis
O’Dougherty et al. 2010	United States	Journal Article	Gain motivation reasons of young adult women incorporate PA into their lives after an exercise intervention	N=39 M=25.6 ± 3.2, 18 - 30 years	Consecutive sampling, from university and city	Mixed	Focus groups Individual Interviews	Content analysis
Caperchione et al. 2011	Australia	Journal Article	To examine the socio-cultural influences on PA of CALD (Culturally and Linguistically Diverse) women in Australia	N=110 18 - 87 years	Consecutive and volunteer sampling, from communities	Mixed	Focus groups	Thematic analysis
McGannon et al. 2013	Canada	Journal Article	To exploring motherhood as a socially and culturally constructed identity linked to PA participation	N=1 30 years	A single-case study, volunteer	—	In-depth(longitudinal) semi-structured interview	Discourse analysis
Persson et al. 2014	Sweden	Journal Article	To get a holistic understanding of Somali women’s views on physical activity and health	N= 26 18 - 67 years	Volunteer sampling, from different cities	Somali	Focus groups	Content analysis
Siefken et al. 2014	New Zealand	Journal Article	To understand cultural barriers and facilitators in Paciic women to lifestyle change	N=37 M=36 years	Purposive sampling, from different Ministries	Urban Pacific Islander	Focus groups	Thematic analysis
Walseth et al. 2014	Norway	Journal Article	To illustrate how culture and religiosity have multiple meanings on minority women's PA and sports	N=8 17 - 24 years	Purposive sampling, from schools	Muslim	Semistructured interviews	Grounded Theory
Alvarado et al. 2015	Barbados	Journal Article	To identify modifiable barriers to PA and to explore the factors that facilitate PA	N=17 27 - 34 years	Purposive sampling, from university	Afro-Caribbean	Semistructured interviews	Grounded theory
Dave et al. 2015	United States	Journal Article	To explored South Asian women’s perspectives on PA during different life stages	N=42 18 - 71 years	Volunteer and snowball sampling, from community	South Asian	Focus groups	Thematic analysis
Huebschmann et al. 2016	United States	Journal Article	To identify PA barriers and facilitators in AA women on sociocultural factors related to hairstyle maintenance	N=51 19 - 73 years	Volunteer sampling, from community	African American	Focus groups Survey	Grounded theory, Constant Comparison
Miles et al. 2016	United Kingdom	Journal Article	To explore key influences shaping Muslim women's values, attitudes and behaviours towards PA	N=34 18 - 30s years	Purposive and volunteer sampling, from university	Muslim	Semistructured interviews Questionnaire	Content analysis
Zimmermann et al. 2016	United States	Journal Article	To understand age-specific perceptions of barriers and facilitators to rural women engaging in PA	N=110 18 - 70s years	Volunteer sampling, from communities	African American, White	Focus groups	Thematic analysis
Sand et al. 2017	Norway	Journal Article	To explore motivation and obstacles for weight reduction andt maintenance and healthy lifestyle choices in young women	N=12 18 - 19 years	Consecutive and purposive sampling, from university	—	Semi-structured interviews	Thematic analysis
Crino et al. 2019	Australia	Journal Article	To gain insights into the barriers and motivators that influence PA participation	N=27 M=29 ± 5.1, 18 - 35 years	Purposive sampling, from university	—	Focus groups	Content analysis
Ware et al. 2019	South Africa	Journal Article	To explore health behaviors of young women and barriers and facilitators to these behaviors	N=29 18 - 24 years	Snowball sampling, from township	—	Focus groups	Grounded theory
Almaqhawi et al. 2021	United Kingdom	Journal Article	To explore barriers to and facilitators of PA in Saudi Arabian females living in the UK	N=12 27 - 42 years	Purposive sampling, from cities	Saudi Arabian	Semistructured interviews Questionnaire	Thematic analysis
Bhatnagar et al. 2021	United Kingdom	Journal Article	To understand the barriers to and motivations for PA among second-generation British Indian women.	N=28 20 - 69 years	Purposive and snowball sampling, from multiple places	South Asian	Semi-structured interviews	Grounded theory
Lansburgh et al. 2022	Spain	Journal Article	To understand the barriers to and facilitators for PA among second-generation Pakistani women in Spain	N=11 18 - 70 years	Purposive snowball sampling, from communities	Pakistani	Semi-structured interviews	Content analysis
